# Supplementary material for: miR-592/WSB1/HIF-1α axis inhibits glycolytic metabolism to decrease hepatocellular carcinoma growth
Source: Oncotarget. 2016 May 2;7(23):35257–69. doi: 10.18632/oncotarget.9135 (PMC5085226; doi:10.18632/oncotarget.9135)
Supplement: Supplementary file 2 [file oncotarget-07-35257-s002.xls]

## Sheet: 435#-WSB1
Organism	RefSeq	Gene Name	microRNA	Sites	Score
Mouse	NM_008037	Fosl2	mmu-miR-592	2	-17.41
Mouse	NM_011820	Ggt5	mmu-miR-592	1	-14.33
Mouse	NM_025867	Serpinb11	mmu-miR-592	1	-13.63
Mouse	NM_028719	Cpne4	mmu-miR-592	1	-13.61
Mouse	NM_029398	Tmem14a	mmu-miR-592	1	-13.53
Mouse	NM_194341	Ap1gbp1	mmu-miR-592	1	-13.33
Mouse	NM_146578	Olfr1033	mmu-miR-592	1	-13.2
Mouse	NM_001025373	4930432O21Rik	mmu-miR-592	1	-13.17
Mouse	NM_177677	Dnajc5g	mmu-miR-592	1	-13.09
Mouse	NM_001081101	4933407H18Rik	mmu-miR-592	1	-13
Mouse	NM_010197	Fgf1	mmu-miR-592	1	-12.76
Mouse	NM_019678	Tfg	mmu-miR-592	1	-12.67
Mouse	NM_009793	Camk4	mmu-miR-592	1	-12.62
Mouse	NM_001013777	Zfp488	mmu-miR-592	1	-12.54
Mouse	NM_029281	Zfp820	mmu-miR-592	1	-12.43
Mouse	NM_001010973	Hrh2	mmu-miR-592	1	-12.41
Mouse	NM_001039646	LOC626578	mmu-miR-592	2	-12.4
Mouse	NM_011276	Rnf12	mmu-miR-592	1	-12.28
Mouse	NM_001037707;NM_011754	Zfp27	mmu-miR-592	1	-12.17
Mouse	NM_145612	Zfp810	mmu-miR-592	1	-12.06
Mouse	NM_001024622	Pcnp	mmu-miR-592	1	-12.04
Mouse	NM_007525	Bard1	mmu-miR-592	1	-12.02
Mouse	NM_177572	BC057371	mmu-miR-592	1	-11.97
Mouse	NM_007904	Ednrb	mmu-miR-592	1	-11.94
Mouse	NM_194336	Mpa2l	mmu-miR-592	2	-11.81
Mouse	NM_008745	Ntrk2	mmu-miR-592	1	-11.78
Mouse	NM_001042708;NM_001042709	Ilf3	mmu-miR-592	1	-11.73
Mouse	NM_029951	C330007P06Rik	mmu-miR-592	1	-11.64
Mouse	NM_001037177;NM_001037178	Nfatc2	mmu-miR-592	1	-11.62
Mouse	NM_009761	Bnip3l	mmu-miR-592	1	-11.62
Mouse	NM_027742	Lrrfip2	mmu-miR-592	1	-11.62
Mouse	NM_001082412;NM_001114179	Mcart6	mmu-miR-592	1	-11.52
Mouse	NM_177780	Dock5	mmu-miR-592	1	-11.44
Mouse	NM_008875	Pld1	mmu-miR-592	1	-11.39
Mouse	NM_009484	Uty	mmu-miR-592	2	-11.3
Mouse	NM_001033158	Rasl12	mmu-miR-592	1	-11.29
Mouse	NM_009974	Csnk2a2	mmu-miR-592	1	-11.28
Mouse	NM_153171	Rgs13	mmu-miR-592	2	-11.21
Mouse	NM_026138	6330407J23Rik	mmu-miR-592	1	-11.19
Mouse	NM_001111017;NM_177311	Serac1	mmu-miR-592	2	-11.1
Mouse	NM_010203	Fgf5	mmu-miR-592	1	-11.1
Mouse	NM_172614	Tmem44	mmu-miR-592	1	-11.08
Mouse	NM_001122899	Lepr	mmu-miR-592	2	-10.99
Mouse	NM_011999	Clec4a2	mmu-miR-592	1	-10.97
Mouse	NM_001081557	Camta1	mmu-miR-592	1	-10.96
Mouse	NM_181591	Txndc3	mmu-miR-592	1	-10.94
Mouse	NM_007986	Fap	mmu-miR-592	1	-10.76
Mouse	NM_025676	Mcm8	mmu-miR-592	1	-10.72
Mouse	NM_175309	Upk3b	mmu-miR-592	1	-10.63
Mouse	NM_001038699	Fn3k	mmu-miR-592	1	-10.57
Mouse	NM_198649	Ablim3	mmu-miR-592	1	-10.55
Mouse	NM_183145	Zfp748	mmu-miR-592	1	-10.53
Mouse	NM_027429	Cenpl	mmu-miR-592	1	-10.51
Mouse	NM_139200	Pscdbp	mmu-miR-592	1	-10.51
Mouse	NM_026145	Kctd10	mmu-miR-592	1	-10.5
Mouse	NM_001039223	OTTMUSG00000015762	mmu-miR-592	1	-10.49
Mouse	NM_009385	Nkx2-1	mmu-miR-592	1	-10.49
Mouse	NM_182997	Prkab2	mmu-miR-592	2	-10.48
Mouse	NM_172925	Klhl31	mmu-miR-592	1	-10.44
Mouse	NM_177694	Tmem16e	mmu-miR-592	1	-10.43
Mouse	NM_001081193	Lemd3	mmu-miR-592	1	-10.38
Mouse	NM_001043322;NM_010230	Fmn1	mmu-miR-592	3	-10.29
Mouse	NM_007697	Chl1	mmu-miR-592	1	-10.23
Mouse	NM_027154	Tmbim1	mmu-miR-592	1	-10.2
Mouse	NM_172821	Map3k13	mmu-miR-592	3	-10.18
Mouse	NM_019981	Tex101	mmu-miR-592	1	-10.15
Mouse	NM_011377	Sim2	mmu-miR-592	1	-10.14
Mouse	NM_011527	Tal1	mmu-miR-592	1	-10.14
Mouse	NM_021359	Itgb6	mmu-miR-592	2	-10.06
Mouse	NM_145923	Rell1	mmu-miR-592	1	-10.03
Mouse	NM_145931	Zc3h7a	mmu-miR-592	1	-10.01
Mouse	NM_022015	Taf8	mmu-miR-592	1	-9.96
Mouse	NM_008670	Naip1	mmu-miR-592	1	-9.94
Mouse	NM_021880	Prkar1a	mmu-miR-592	1	-9.92
Mouse	NM_026400	Dnajb11	mmu-miR-592	1	-9.92
Mouse	NM_010493	Icam1	mmu-miR-592	1	-9.91
Mouse	NM_007937	Epha5	mmu-miR-592	1	-9.88
Mouse	NM_053242;NM_212435	Foxp2	mmu-miR-592	1	-9.8
Mouse	NM_175256	Heg1	mmu-miR-592	1	-9.74
Mouse	NM_173788	Npr2	mmu-miR-592	1	-9.69
Mouse	NM_175515	Intu	mmu-miR-592	3	-9.62
Mouse	NM_178882	D2hgdh	mmu-miR-592	1	-9.6
Mouse	NM_001076789;NM_001110216;NM_007626	Cbx5	mmu-miR-592	1	-9.56
Mouse	NM_001033225	Pnrc1	mmu-miR-592	1	-9.53
Mouse	NM_010568	Insr	mmu-miR-592	1	-9.48
Mouse	NM_009823;NM_172860	Cbfa2t2	mmu-miR-592	1	-9.47
Mouse	NM_178384	Zfp74	mmu-miR-592	1	-9.45
Mouse	NM_001102423;NM_001102424;NM_001102425;NM_172675	Stx16	mmu-miR-592	1	-9.43
Mouse	NM_001081352	AK129128	mmu-miR-592	1	-9.4
Mouse	NM_001113806	LOC100043403	mmu-miR-592	1	-9.4
Mouse	NM_053105	Klhl1	mmu-miR-592	1	-9.38
Mouse	NM_001044389;NM_011802	Clpx	mmu-miR-592	1	-9.36
Mouse	NM_001001932	Eea1	mmu-miR-592	1	-9.33
Mouse	NM_172785	Zc3h12d	mmu-miR-592	1	-9.32
Mouse	NM_010685	Lamp2	mmu-miR-592	1	-9.28
Mouse	NM_026221	Ppfibp1	mmu-miR-592	1	-9.26
Mouse	NM_133952	Unc45a	mmu-miR-592	1	-9.26
Mouse	NM_008352	Il12b	mmu-miR-592	1	-9.22
Mouse	NM_023463	Ly6g6c	mmu-miR-592	1	-9.2
Mouse	NM_001080814	Fat3	mmu-miR-592	1	-9.15
Mouse	NM_023865	9530002B09Rik	mmu-miR-592	1	-9.14
Mouse	NM_001001881	2510009E07Rik	mmu-miR-592	2	-9.1
Mouse	NM_011889	Sept3	mmu-miR-592	1	-9.1
Mouse	NM_023129	Pln	mmu-miR-592	1	-9.09
Mouse	NM_025850	Fank1	mmu-miR-592	1	-9.07
Mouse	NM_147219	Abca5	mmu-miR-592	1	-9.07
Mouse	NM_170597	Creg2	mmu-miR-592	1	-9.05
Mouse	NM_001081290	Bat2d	mmu-miR-592	1	-9.03
Mouse	NM_178773	Tmem16d	mmu-miR-592	1	-9.03
Mouse	NM_133351	Prss8	mmu-miR-592	1	-9.02
Mouse	NM_001001447	Zscan22	mmu-miR-592	1	-8.99
Mouse	NM_001024703	Mctp2	mmu-miR-592	1	-8.99
Mouse	NM_027425	Rufy2	mmu-miR-592	1	-8.99
Mouse	NM_172736	Leng8	mmu-miR-592	1	-8.94
Mouse	NM_026058	Lass4	mmu-miR-592	1	-8.91
Mouse	NM_010581	Cd47	mmu-miR-592	1	-8.9
Mouse	NM_176995	C230078M08Rik	mmu-miR-592	1	-8.89
Mouse	NM_175446	Zmat1	mmu-miR-592	1	-8.88
Mouse	NM_177260	Tmem154	mmu-miR-592	1	-8.87
Mouse	NM_024272	Ssbp2	mmu-miR-592	1	-8.83
Mouse	NM_145959	D15Ertd621e	mmu-miR-592	2	-8.83
Mouse	NM_001080742;NM_016872	Vamp5	mmu-miR-592	1	-8.8
Mouse	NM_001024606	4833426J09Rik	mmu-miR-592	1	-8.73
Mouse	NM_001039554	Angptl7	mmu-miR-592	1	-8.72
Mouse	NM_001033466	Zbtb2	mmu-miR-592	1	-8.65
Mouse	NM_010760	Magoh	mmu-miR-592	1	-8.65
Mouse	NM_001111110;NM_007717	Cmah	mmu-miR-592	1	-8.63
Mouse	NM_022023	Gmfb	mmu-miR-592	1	-8.62
Mouse	NM_008882	Plxna2	mmu-miR-592	2	-8.61
Mouse	NM_181278	B230219D22Rik	mmu-miR-592	1	-8.61
Mouse	NM_172635	Patl1	mmu-miR-592	1	-8.59
Mouse	NM_008204	H2-M2	mmu-miR-592	1	-8.57
Mouse	NM_023500	Xk	mmu-miR-592	1	-8.54
Mouse	NM_178617	Necab1	mmu-miR-592	1	-8.54
Mouse	NM_013598	Kitl	mmu-miR-592	1	-8.53
Mouse	NM_080448	Srgap3	mmu-miR-592	1	-8.52
Mouse	NM_199034	4922502D21Rik	mmu-miR-592	1	-8.43
Mouse	NM_011163	Eif2ak2	mmu-miR-592	1	-8.42
Mouse	NM_010284	Ghr	mmu-miR-592	1	-8.39
Mouse	NM_172290	Hnt	mmu-miR-592	1	-8.39
Mouse	NM_153599	Cdk8	mmu-miR-592	1	-8.37
Mouse	NM_012038	Vsnl1	mmu-miR-592	1	-8.36
Mouse	NM_001081300	Tshz1	mmu-miR-592	1	-8.35
Mouse	NM_011629	Nr2c1	mmu-miR-592	2	-8.3
Mouse	NM_030131	Cnih4	mmu-miR-592	2	-8.3
Mouse	NM_001044308	Cacna1i	mmu-miR-592	1	-8.27
Mouse	NM_032000	Trps1	mmu-miR-592	1	-8.25
Mouse	NM_010895	Neurod2	mmu-miR-592	1	-8.2
Mouse	NM_199221	Cd300lb	mmu-miR-592	1	-8.17
Mouse	NM_001033471	Cpxcr1	mmu-miR-592	1	-8.16
Mouse	NM_001039951	Zfp606	mmu-miR-592	1	-8.16
Mouse	NM_011273	Xpr1	mmu-miR-592	1	-8.16
Mouse	NM_177320	Pik3r5	mmu-miR-592	1	-8.15
Mouse	NM_173027	Ihpk3	mmu-miR-592	1	-8.12
Mouse	NM_007582	Cacng1	mmu-miR-592	1	-8.11
Mouse	NM_013723	Podxl	mmu-miR-592	1	-8.08
Mouse	NM_029364	Gns	mmu-miR-592	1	-8.08
Mouse	NM_001001488	Atp8b1	mmu-miR-592	1	-8.07
Mouse	NM_052977	Adarb2	mmu-miR-592	1	-8.07
Mouse	NM_178640	B3galnt2	mmu-miR-592	1	-8.07
Mouse	NM_007781	Csf2rb2	mmu-miR-592	1	-8.06
Mouse	NM_001083906	Nr3c2	mmu-miR-592	1	-8.04
Mouse	NM_172471	Itih5	mmu-miR-592	1	-8.03
Mouse	NM_054051	Pip4k2b	mmu-miR-592	1	-7.99
Mouse	NM_175337	Mlh3	mmu-miR-592	1	-7.99
Mouse	NM_153550	Dirc2	mmu-miR-592	1	-7.98
Mouse	NM_001081113	Ipo8	mmu-miR-592	1	-7.97
Mouse	NM_175526	Clec1a	mmu-miR-592	1	-7.96
Mouse	NM_178196	Hist1h2bg	mmu-miR-592	1	-7.96
Mouse	NM_021530	Slc4a8	mmu-miR-592	1	-7.93
Mouse	NM_178446	Rbm47	mmu-miR-592	1	-7.92
Mouse	NM_178756	E130309F12Rik	mmu-miR-592	1	-7.91
Mouse	NM_172443	Tbc1d16	mmu-miR-592	1	-7.88
Mouse	NM_013461	Adra1a	mmu-miR-592	1	-7.87
Mouse	NM_008104	Gcm2	mmu-miR-592	2	-7.86
Mouse	NM_177364	Sh3pxd2b	mmu-miR-592	1	-7.86
Mouse	NM_175681	Glp2r	mmu-miR-592	1	-7.85
Mouse	NM_009366;NM_207652	Tsc22d1	mmu-miR-592	2	-7.84
Mouse	NM_024478	Grpel1	mmu-miR-592	1	-7.84
Mouse	NM_001083342	Ptchd2	mmu-miR-592	1	-7.83
Mouse	NM_175137	Vars2	mmu-miR-592	1	-7.83
Mouse	NM_009055	Rfx1	mmu-miR-592	1	-7.81
Mouse	NM_026390	Ubxd2	mmu-miR-592	1	-7.81
Mouse	NM_032610	Spnb4	mmu-miR-592	1	-7.81
Mouse	NM_181418	Ushbp1	mmu-miR-592	1	-7.79
Mouse	NM_144807	Chpt1	mmu-miR-592	1	-7.78
Mouse	NM_001109764;NM_009819;NM_145732	Ctnna2	mmu-miR-592	2	-7.77
Mouse	NM_080855	Zcchc14	mmu-miR-592	1	-7.75
Mouse	NM_010441	Hmga2	mmu-miR-592	1	-7.73
Mouse	NM_172945	Ankrd13b	mmu-miR-592	2	-7.73
Mouse	NM_013674	Irf4	mmu-miR-592	1	-7.72
Mouse	NM_173747	Gpkow	mmu-miR-592	1	-7.72
Mouse	NM_175565	Cdv3	mmu-miR-592	1	-7.71
Mouse	NM_025864	Tmem206	mmu-miR-592	1	-7.67
Mouse	NM_025884	Zfp830	mmu-miR-592	1	-7.67
Mouse	NM_021518	Rab2a	mmu-miR-592	1	-7.66
Mouse	NM_001111274;NM_001111275;NM_001111276;NM_010512	Igf1	mmu-miR-592	1	-7.65
Mouse	NM_028162	Tbc1d5	mmu-miR-592	1	-7.65
Mouse	NM_001025163;NM_001112805;NM_177888	Zfp78	mmu-miR-592	1	-7.64
Mouse	NM_175174	Klhl5	mmu-miR-592	1	-7.64
Mouse	NM_008211	H3f3b	mmu-miR-592	1	-7.63
Mouse	NM_178741	Klhl8	mmu-miR-592	1	-7.63
Mouse	NM_010605	Kcnj5	mmu-miR-592	1	-7.61
Mouse	NM_019747	Zfp113	mmu-miR-592	1	-7.6
Mouse	NM_026828	D2Bwg1335e	mmu-miR-592	2	-7.59
Mouse	NM_007633	Ccne1	mmu-miR-592	1	-7.56
Mouse	NM_138598	D11Wsu99e	mmu-miR-592	1	-7.56
Mouse	NM_001081149	Myst3	mmu-miR-592	1	-7.55
Mouse	NM_001034168;NM_178655	Ank2	mmu-miR-592	1	-7.53
Mouse	NM_019642	Rpn2	mmu-miR-592	1	-7.51
Mouse	NM_029736	Slc10a7	mmu-miR-592	1	-7.5
Mouse	NM_201368	Xkr8	mmu-miR-592	1	-7.5
Mouse	NM_134164	Syt12	mmu-miR-592	2	-7.48
Mouse	NM_009209	Slc6a2	mmu-miR-592	1	-7.46
Mouse	NM_172627	Pggt1b	mmu-miR-592	2	-7.42
Mouse	NM_009855	Cd80	mmu-miR-592	1	-7.41
Mouse	NM_001081204	B3galtl	mmu-miR-592	1	-7.38
Mouse	NM_028024	Nkiras2	mmu-miR-592	1	-7.37
Mouse	NM_025708	Tmem186	mmu-miR-592	1	-7.35
Mouse	NM_001004761	Gpr158	mmu-miR-592	1	-7.32
Mouse	NM_009970	Csf2ra	mmu-miR-592	1	-7.32
Mouse	NM_134054	1110002B05Rik	mmu-miR-592	1	-7.32
Mouse	NM_001045540	OTTMUSG00000005523	mmu-miR-592	1	-7.31
Mouse	NM_178726	Ppm1l	mmu-miR-592	1	-7.3
Mouse	NM_001033500	Wdr72	mmu-miR-592	1	-7.29
Mouse	NM_172435	P2ry10	mmu-miR-592	2	-7.29
Mouse	NM_001039493	Plekhm1l	mmu-miR-592	1	-7.27
Mouse	NM_172869	Frmd3	mmu-miR-592	1	-7.27
Mouse	NM_001109661;NM_007521	Bach2	mmu-miR-592	1	-7.25
Mouse	NM_145515	Mark1	mmu-miR-592	1	-7.25
Mouse	NM_173415	Nyx	mmu-miR-592	1	-7.22
Mouse	NM_001013373	Tmprss13	mmu-miR-592	1	-7.2
Mouse	NM_178725	Lrrc4c	mmu-miR-592	1	-7.2
Mouse	NM_178730	Tmprss11f	mmu-miR-592	1	-7.2
Mouse	NM_009980	Ctbp2	mmu-miR-592	1	-7.19
Mouse	NM_001082476	Ndor1	mmu-miR-592	3	-7.15
Mouse	NM_010947	Ntn2l	mmu-miR-592	1	-7.13
Mouse	NM_011923	Angptl2	mmu-miR-592	3	-7.13
Mouse	NM_178417	BC050078	mmu-miR-592	1	-7.13
Mouse	NM_011782	Adamts5	mmu-miR-592	1	-7.1
Mouse	NM_013503	Drd5	mmu-miR-592	1	-7.1
Mouse	NM_009025	Rasa3	mmu-miR-592	1	-7.09
Mouse	NM_016693	Map3k6	mmu-miR-592	1	-7.09
Mouse	NM_027135	Sec24d	mmu-miR-592	1	-7.09
Mouse	NM_175124	Lrrc28	mmu-miR-592	1	-7.08
Mouse	NM_025829	Eif4e3	mmu-miR-592	1	-7.04
Mouse	NM_001080932	Foxk2	mmu-miR-592	2	-7.03
Mouse	NM_080468	Rxfp2	mmu-miR-592	1	-7.03
Mouse	NM_130860	Cdk9	mmu-miR-592	1	-7.02
Mouse	NM_001077202;NM_015819	Hs6st2	mmu-miR-592	1	-7
Mouse	NM_011924	Avpr1b	mmu-miR-592	1	-7
Mouse	NM_175308	Mobkl2c	mmu-miR-592	2	-6.98
Mouse	NM_130450	Elovl6	mmu-miR-592	1	-6.97
Mouse	NM_008910	Ppm1a	mmu-miR-592	1	-6.96
Mouse	NM_144944	Prokr2	mmu-miR-592	3	-6.95
Mouse	NM_008317	Hyal1	mmu-miR-592	1	-6.93
Mouse	NM_001033819	9130409I23Rik	mmu-miR-592	1	-6.91
Mouse	NM_018778	Cldn8	mmu-miR-592	1	-6.91
Mouse	NM_023625	1300012G16Rik	mmu-miR-592	1	-6.87
Mouse	NM_025978;NM_027619	Ttc14	mmu-miR-592	1	-6.87
Mouse	NM_001111029;NM_028141	Zfp661	mmu-miR-592	1	-6.85
Mouse	NM_008261	Hnf4a	mmu-miR-592	1	-6.85
Mouse	NM_147100	Olfr614	mmu-miR-592	1	-6.85
Mouse	NM_153543	Aldh1l2	mmu-miR-592	1	-6.84
Mouse	NM_177653	F830045P16Rik	mmu-miR-592	1	-6.83
Mouse	NM_001033176	1700039E15Rik	mmu-miR-592	1	-6.82
Mouse	NM_133925	Rbm28	mmu-miR-592	2	-6.81
Mouse	NM_013463	Gla	mmu-miR-592	1	-6.8
Mouse	NM_018822	Sgsh	mmu-miR-592	2	-6.8
Mouse	NM_008392	Irg1	mmu-miR-592	1	-6.79
Mouse	NM_001034868	Mrgprx2	mmu-miR-592	1	-6.78
Mouse	NM_001033350	Bank1	mmu-miR-592	1	-6.76
Mouse	NM_021451	Pmaip1	mmu-miR-592	1	-6.73
Mouse	NM_175098	Ccdc126	mmu-miR-592	1	-6.73
Mouse	NM_009320	Slc6a6	mmu-miR-592	1	-6.7
Mouse	NM_026276	Aasdhppt	mmu-miR-592	1	-6.69
Mouse	NM_027629	Pgm2l1	mmu-miR-592	1	-6.68
Mouse	NM_153541	Zbtb8	mmu-miR-592	1	-6.68
Mouse	NM_177817	EG328479	mmu-miR-592	1	-6.68
Mouse	NM_025833	Baiap2l1	mmu-miR-592	1	-6.66
Mouse	NM_001076791	9630025I21Rik	mmu-miR-592	1	-6.64
Mouse	NM_009868	Cdh5	mmu-miR-592	1	-6.62
Mouse	NM_173411	BC030500	mmu-miR-592	1	-6.62
Mouse	NM_022656	Nisch	mmu-miR-592	1	-6.61
Mouse	NM_009994	Cyp1b1	mmu-miR-592	1	-6.58
Mouse	NM_133194	Scml2	mmu-miR-592	2	-6.57
Mouse	NM_134102	Pla1a	mmu-miR-592	1	-6.54
Mouse	NM_183221	Fat4	mmu-miR-592	1	-6.52
Mouse	NM_001081165	4732454E20Rik	mmu-miR-592	1	-6.51
Mouse	NM_153528	Gramd1c	mmu-miR-592	2	-6.5
Mouse	NM_198006	6330578E17Rik	mmu-miR-592	1	-6.49
Mouse	NM_177381	Cog3	mmu-miR-592	1	-6.48
Mouse	NM_001033238	Cblb	mmu-miR-592	1	-6.47
Mouse	NM_025677	5730449L18Rik	mmu-miR-592	1	-6.47
Mouse	NM_001038619	Dnm3	mmu-miR-592	1	-6.46
Mouse	NM_009890	Ch25h	mmu-miR-592	1	-6.46
Mouse	NM_010576	Itga4	mmu-miR-592	1	-6.46
Mouse	NM_013731	Sgk2	mmu-miR-592	1	-6.46
Mouse	NM_172647	F11r	mmu-miR-592	1	-6.44
Mouse	NM_025531	Slmo2	mmu-miR-592	1	-6.43
Mouse	NM_029834	Ppp1r12c	mmu-miR-592	1	-6.43
Mouse	NM_144549	Trib1	mmu-miR-592	2	-6.39
Mouse	NM_178682	4933426M11Rik	mmu-miR-592	1	-6.39
Mouse	NM_007570	Btg2	mmu-miR-592	1	-6.38
Mouse	NM_020497	Zfp276	mmu-miR-592	1	-6.36
Mouse	NM_133732	4931406C07Rik	mmu-miR-592	1	-6.36
Mouse	NM_001039388;NM_172445	Wdr37	mmu-miR-592	1	-6.35
Mouse	NM_013860	Limd1	mmu-miR-592	1	-6.34
Mouse	NM_173870	Mgat4a	mmu-miR-592	1	-6.34
Mouse	NM_011682	Utrn	mmu-miR-592	1	-6.33
Mouse	NM_025904	1600012F09Rik	mmu-miR-592	1	-6.33
Mouse	NM_001081110	Cd8a	mmu-miR-592	1	-6.32
Mouse	NM_028319	Zfp518	mmu-miR-592	1	-6.31
Mouse	NM_001038625;NM_021372	Sertad2	mmu-miR-592	1	-6.3
Mouse	NM_183185	Zfp300	mmu-miR-592	1	-6.29
Mouse	NM_028833	Iqce	mmu-miR-592	2	-6.27
Mouse	NM_183152	6330514A18Rik	mmu-miR-592	1	-6.25
Mouse	NM_024255	Hsdl2	mmu-miR-592	1	-6.24
Mouse	NM_007927	Emd	mmu-miR-592	1	-6.23
Mouse	NM_001081379	Ankrd11	mmu-miR-592	1	-6.22
Mouse	NM_009071	Rock1	mmu-miR-592	1	-6.22
Mouse	NM_001081023	Cacna1s	mmu-miR-592	1	-6.21
Mouse	NM_001017983	Foxred2	mmu-miR-592	2	-6.2
Mouse	NM_008590	Mest	mmu-miR-592	1	-6.2
Mouse	NM_028898	4932417H02Rik	mmu-miR-592	1	-6.2
Mouse	NM_177726	Tgm6	mmu-miR-592	1	-6.2
Mouse	NM_153096	Zfp353	mmu-miR-592	2	-6.19
Mouse	NM_001025444;NM_025545	Aptx	mmu-miR-592	3	-6.12
Mouse	NM_010755	Maff	mmu-miR-592	1	-6.1
Mouse	NM_010076	Drd1a	mmu-miR-592	1	-6.08
Mouse	NM_177763	Lhfpl4	mmu-miR-592	1	-6.07
Mouse	NM_019553	Ddx21	mmu-miR-592	1	-6.04
Mouse	NM_026206	Prl7c1	mmu-miR-592	1	-6.04
Mouse	NM_133889	Bsdc1	mmu-miR-592	1	-6.04
Mouse	NM_001122952;NM_001122953;NM_010905	Nfia	mmu-miR-592	2	-6.03
Mouse	NM_001042613;NM_001042614;NM_009155	Sepp1	mmu-miR-592	1	-6.01
Mouse	NM_001110203	Trim9	mmu-miR-592	1	-6
Mouse	NM_007575	Ciita	mmu-miR-592	2	-5.98
Mouse	NM_019464	Sh3glb1	mmu-miR-592	1	-5.98
Mouse	NM_133236	Glcci1	mmu-miR-592	1	-5.98
Mouse	NM_019820	Cbln3	mmu-miR-592	1	-5.97
Mouse	NM_026198	2010200O16Rik	mmu-miR-592	1	-5.96
Mouse	NM_130449	Colec12	mmu-miR-592	1	-5.94
Mouse	NM_021315	Noc3l	mmu-miR-592	1	-5.93
Mouse	NM_173731	Hmgcll1	mmu-miR-592	1	-5.93
Mouse	NM_177139	Lypd6	mmu-miR-592	1	-5.92
Mouse	NM_025439	Tmem9	mmu-miR-592	1	-5.91
Mouse	NM_172524	9530066K23Rik	mmu-miR-592	2	-5.9
Mouse	NM_019840	Pde4b	mmu-miR-592	1	-5.89
Mouse	NM_172688	Map3k7	mmu-miR-592	1	-5.89
Mouse	NM_053136	Pcdhb11	mmu-miR-592	1	-5.87
Mouse	NM_028459	Wasl	mmu-miR-592	1	-5.86
Mouse	NM_175460	Nmnat2	mmu-miR-592	1	-5.86
Mouse	NM_007496	Zfhx3	mmu-miR-592	1	-5.83
Mouse	NM_026554	Ncbp2	mmu-miR-592	1	-5.83
Mouse	NM_178085	Erc1	mmu-miR-592	1	-5.83
Mouse	NM_009595	Abl2	mmu-miR-592	2	-5.82
Mouse	NM_020270	Scamp5	mmu-miR-592	1	-5.82
Mouse	NM_025785	Fbxo25	mmu-miR-592	1	-5.8
Mouse	NM_001110240;NM_172426	Slc24a2	mmu-miR-592	2	-5.78
Mouse	NM_177806	Prpf39	mmu-miR-592	1	-5.78
Mouse	NM_001114311;NM_175162	Stox2	mmu-miR-592	1	-5.77
Mouse	NM_007819	Cyp3a13	mmu-miR-592	1	-5.77
Mouse	NM_027442	Ddo	mmu-miR-592	1	-5.77
Mouse	NM_007730	Col12a1	mmu-miR-592	1	-5.76
Mouse	NM_023755	Tcfcp2l1	mmu-miR-592	1	-5.74
Mouse	NM_178635	Uvrag	mmu-miR-592	1	-5.74
Mouse	NM_009383	Tial1	mmu-miR-592	1	-5.73
Mouse	NM_028533	1700065D16Rik	mmu-miR-592	1	-5.72
Mouse	NM_026844	2310061C15Rik	mmu-miR-592	1	-5.71
Mouse	NM_138314	Nme7	mmu-miR-592	1	-5.7
Mouse	NM_178681	Dgkb	mmu-miR-592	1	-5.69
Mouse	NM_001038698;NM_010488	Elavl4	mmu-miR-592	1	-5.68
Mouse	NM_026921	Isca1	mmu-miR-592	3	-5.67
Mouse	NM_007643	Cd36	mmu-miR-592	1	-5.63
Mouse	NM_019635	Stk3	mmu-miR-592	1	-5.63
Mouse	NM_199016	Enpp4	mmu-miR-592	1	-5.63
Mouse	NM_001034874	Gm879	mmu-miR-592	1	-5.62
Mouse	NM_001013580;NM_001122850	Pard3	mmu-miR-592	1	-5.61
Mouse	NM_001081567;NM_009158	Mapk10	mmu-miR-592	1	-5.61
Mouse	NM_009218	Sstr3	mmu-miR-592	1	-5.61
Mouse	NM_001025565;NM_010714	Lhx9	mmu-miR-592	1	-5.6
Mouse	NM_021311	Piwil1	mmu-miR-592	1	-5.6
Mouse	NM_145523	Gca	mmu-miR-592	1	-5.59
Mouse	NM_001042611	Cp	mmu-miR-592	1	-5.55
Mouse	NM_020051	Ascl3	mmu-miR-592	1	-5.55
Mouse	NM_144819	Ccdc92	mmu-miR-592	1	-5.55
Mouse	NM_010026	Ddef1	mmu-miR-592	1	-5.51
Mouse	NM_007759	Crabp2	mmu-miR-592	1	-5.5
Mouse	NM_001081414	Grm5	mmu-miR-592	1	-5.49
Mouse	NM_029383	Cldn22	mmu-miR-592	1	-5.48
Mouse	NM_027081	1700027J05Rik	mmu-miR-592	1	-5.47
Mouse	NM_008551	Mapkapk2	mmu-miR-592	1	-5.46
Mouse	NM_144812;NM_177124	Tnrc6b	mmu-miR-592	1	-5.46
Mouse	NM_001040136;NM_001040137	4930408O21Rik	mmu-miR-592	1	-5.45
Mouse	NM_152802	Defb12	mmu-miR-592	1	-5.45
Mouse	NM_026313	3300001P08Rik	mmu-miR-592	1	-5.44
Mouse	NM_001038664;NM_023121	Gngt2	mmu-miR-592	1	-5.42
Mouse	NM_009068	Ripk1	mmu-miR-592	1	-5.4
Mouse	NM_027113	Wdr5b	mmu-miR-592	2	-5.4
Mouse	NM_029869;NM_133906	Zkscan1	mmu-miR-592	1	-5.4
Mouse	NM_009579	Slc30a1	mmu-miR-592	1	-5.39
Mouse	NM_130862	Baiap2	mmu-miR-592	1	-5.39
Mouse	NM_139269	Hrasls3	mmu-miR-592	1	-5.39
Mouse	NM_207176	Tes	mmu-miR-592	1	-5.39
Mouse	NM_198414	Paqr9	mmu-miR-592	1	-5.38
Mouse	NM_153546	Mboat1	mmu-miR-592	1	-5.37
Mouse	NM_198305	Klhl17	mmu-miR-592	1	-5.37
Mouse	NM_199310	Ccdc32	mmu-miR-592	1	-5.37
Mouse	NM_145375	Tm6sf1	mmu-miR-592	1	-5.36
Mouse	NM_010657	Hivep3	mmu-miR-592	1	-5.32
Mouse	NM_011498	Bhlhb2	mmu-miR-592	1	-5.32
Mouse	NM_011781	Adam25	mmu-miR-592	1	-5.32
Mouse	NM_175518	D730040F13Rik	mmu-miR-592	1	-5.32
Mouse	NM_145920	Evc2	mmu-miR-592	1	-5.31
Mouse	NM_173868	St18	mmu-miR-592	2	-5.3
Mouse	NM_001005508	Arhgap30	mmu-miR-592	1	-5.29
Mouse	NM_011753	Zfp26	mmu-miR-592	1	-5.29
Mouse	NM_009661	Alox8	mmu-miR-592	1	-5.28
Mouse	NM_177705	4932411N23Rik	mmu-miR-592	1	-5.28
Mouse	NM_001079883;NM_021399	Bcl11b	mmu-miR-592	1	-5.27
Mouse	NM_001110843;NM_001110844;NM_001110845;NM_001110846;NM_009784	Cacna2d1	mmu-miR-592	1	-5.27
Mouse	NM_173414	Lancl3	mmu-miR-592	1	-5.27
Mouse	NM_175179	2810002O09Rik	mmu-miR-592	1	-5.27
Mouse	NM_009472	Unc5c	mmu-miR-592	1	-5.24
Mouse	NM_026169	Frmd8	mmu-miR-592	1	-5.24
Mouse	NM_028287	Zufsp	mmu-miR-592	1	-5.23
Mouse	NM_001039198	Zfhx2	mmu-miR-592	1	-5.22
Mouse	NM_009707;NM_178754	Arhgap6	mmu-miR-592	1	-5.22
Mouse	NM_026439	Ccdc80	mmu-miR-592	1	-5.22
Mouse	NM_148931	Slc6a5	mmu-miR-592	1	-5.22
Mouse	NM_024182	Riok3	mmu-miR-592	1	-5.21
Mouse	NM_001033365	Gm628	mmu-miR-592	1	-5.2
Mouse	NM_001042565;NM_019653	Wsb1	mmu-miR-592	1	-5.19
Mouse	NM_007802	Ctsk	mmu-miR-592	1	-5.19
Mouse	NM_023727	3322402L07Rik	mmu-miR-592	1	-5.16
Mouse	NM_133849	Hrh3	mmu-miR-592	1	-5.16
Mouse	NM_001008700	Il4ra	mmu-miR-592	1	-5.15
Mouse	NM_001081064	Pdzd2	mmu-miR-592	2	-5.12
Mouse	NM_001122992;NM_020273	Gmeb1	mmu-miR-592	1	-5.11
Mouse	NM_145577	BC023179	mmu-miR-592	1	-5.11
Mouse	NM_025566	Tnfaip8l1	mmu-miR-592	1	-5.1
Mouse	NM_028052	Synpr	mmu-miR-592	1	-5.09
Mouse	NM_138628	Txlnb	mmu-miR-592	1	-5.09
Mouse	NM_177216	Cyb5r2	mmu-miR-592	1	-5.09
Mouse	NM_028986	Gzf1	mmu-miR-592	1	-5.08
Mouse	NM_007674	Cdx4	mmu-miR-592	1	-5.07
Mouse	NM_153509	AF529169	mmu-miR-592	1	-5.06
Mouse	NM_144867	Slmo1	mmu-miR-592	1	-5.05
Mouse	NM_026360	Ddx47	mmu-miR-592	1	-5.04
Mouse	NM_028903	Scara5	mmu-miR-592	1	-5.02
Mouse	NM_178735	A730069N07Rik	mmu-miR-592	1	-4.98
Mouse	NM_027764	Rcbtb1	mmu-miR-592	1	-4.96
Mouse	NM_183149	Zfp598	mmu-miR-592	1	-4.96
Mouse	NM_177604	AA986860	mmu-miR-592	1	-4.95
Mouse	NM_172708	Dok7	mmu-miR-592	1	-4.94
Mouse	NM_011382	Six4	mmu-miR-592	1	-4.93
Mouse	NM_001110212;NM_146112	Gigyf2	mmu-miR-592	1	-4.92
Mouse	NM_011807	Dlg2	mmu-miR-592	1	-4.91
Mouse	NM_207244	Cd200r4	mmu-miR-592	1	-4.91
Mouse	NM_001122768;NM_178701	Lrrc8d	mmu-miR-592	1	-4.89
Mouse	NM_025420	Lce1m	mmu-miR-592	1	-4.89
Mouse	NM_001039965;NM_001039967;NM_181274	1200003I07Rik	mmu-miR-592	1	-4.86
Mouse	NM_172621	Clic5	mmu-miR-592	1	-4.78
Mouse	NM_013675	Spnb1	mmu-miR-592	1	-4.77
Mouse	NM_025967	D16Ertd472e	mmu-miR-592	1	-4.77
Mouse	NM_008855	Prkcb1	mmu-miR-592	1	-4.74
Mouse	NM_133648;NM_133649	Slc12a6	mmu-miR-592	1	-4.74
Mouse	NM_001033300	Gmps	mmu-miR-592	1	-4.72
Mouse	NM_015760	Nox4	mmu-miR-592	1	-4.72
Mouse	NM_033564	Mpv17l	mmu-miR-592	1	-4.72
Mouse	NM_026697	Rab14	mmu-miR-592	1	-4.71
Mouse	NM_016673	Cntfr	mmu-miR-592	1	-4.7
Mouse	NM_177185	D130059P03Rik	mmu-miR-592	1	-4.7
Mouse	NM_145598	Nxnl1	mmu-miR-592	1	-4.69
Mouse	NM_183392	Nup54	mmu-miR-592	1	-4.69
Mouse	NM_009738	Bche	mmu-miR-592	1	-4.67
Mouse	NM_145995;NM_178115	2700050L05Rik	mmu-miR-592	1	-4.66
Mouse	NM_177700	Atmin	mmu-miR-592	1	-4.66
Mouse	NM_001081066	Dennd3	mmu-miR-592	1	-4.64
Mouse	NM_153564	Gbp5	mmu-miR-592	1	-4.64
Mouse	NM_018800	Syt6	mmu-miR-592	1	-4.62
Mouse	NM_145608	BC021891	mmu-miR-592	1	-4.62
Mouse	NM_001033445	Gm944	mmu-miR-592	1	-4.61
Mouse	NM_030021	D730039F16Rik	mmu-miR-592	1	-4.61
Mouse	NM_030257	Lysmd3	mmu-miR-592	1	-4.61
Mouse	NM_009848	Entpd1	mmu-miR-592	1	-4.6
Mouse	NM_145413	C530043G21Rik	mmu-miR-592	1	-4.6
Mouse	NM_001081213	Ermp1	mmu-miR-592	1	-4.59
Mouse	NM_011594	Timp2	mmu-miR-592	1	-4.59
Mouse	NM_001029836;NM_033525	Npnt	mmu-miR-592	1	-4.58
Mouse	NM_001081251	Pbrm1	mmu-miR-592	1	-4.58
Mouse	NM_018760	Slc4a4	mmu-miR-592	2	-4.58
Mouse	NM_001009550	OTTMUSG00000000231	mmu-miR-592	1	-4.57
Mouse	NM_032393	Mtap1a	mmu-miR-592	1	-4.57
Mouse	NM_146016	C230094A16Rik	mmu-miR-592	1	-4.53
Mouse	NM_001081249	Vcan	mmu-miR-592	1	-4.52
Mouse	NM_007754	Cpd	mmu-miR-592	1	-4.52
Mouse	NM_010053	Dlx1	mmu-miR-592	1	-4.52
Mouse	NM_011520	Sdc3	mmu-miR-592	2	-4.51
Mouse	NM_011702	Vip	mmu-miR-592	1	-4.51
Mouse	NM_025411	1110049F12Rik	mmu-miR-592	1	-4.51
Mouse	NM_008893	Pola2	mmu-miR-592	1	-4.49
Mouse	NM_133983	Cd276	mmu-miR-592	1	-4.49
Mouse	NM_007594;NM_184053	Calu	mmu-miR-592	2	-4.48
Mouse	NM_021456	Ces1	mmu-miR-592	2	-4.48
Mouse	NM_028666;NM_146127	5430432M24Rik	mmu-miR-592	1	-4.48
Mouse	NM_010761	Ccndbp1	mmu-miR-592	1	-4.47
Mouse	NM_175485	Prtg	mmu-miR-592	1	-4.46
Mouse	NM_001081030	Sbf1	mmu-miR-592	1	-4.45
Mouse	NM_016852	Wbp2	mmu-miR-592	2	-4.45
Mouse	NM_080793	Setd7	mmu-miR-592	1	-4.45
Mouse	NM_178797	Mlstd1	mmu-miR-592	1	-4.43
Mouse	NM_001122594	Phlppl	mmu-miR-592	1	-4.42
Mouse	NM_012000	Cln8	mmu-miR-592	1	-4.41
Mouse	NM_016668	Bhmt	mmu-miR-592	1	-4.4
Mouse	NM_027182	Trip13	mmu-miR-592	1	-4.38
Mouse	NM_007970	Ezh1	mmu-miR-592	1	-4.37
Mouse	NM_011243	Rarb	mmu-miR-592	1	-4.37
Mouse	NM_175127	Fbxo28	mmu-miR-592	1	-4.37
Mouse	NM_001122948;NM_011547	Tcfap2a	mmu-miR-592	1	-4.36
Mouse	NM_053263;NM_146130	Hnrpa3	mmu-miR-592	1	-4.35
Mouse	NM_145857	Nod2	mmu-miR-592	1	-4.35
Mouse	NM_001024205	Nufip2	mmu-miR-592	1	-4.34
Mouse	NM_133969	Cyp4v3	mmu-miR-592	1	-4.34
Mouse	NM_008792	Pcsk2	mmu-miR-592	2	-4.33
Mouse	NM_023305	Ubap1	mmu-miR-592	1	-4.32
Mouse	NM_011544	Tcf12	mmu-miR-592	1	-4.31
Mouse	NM_026302	Dctn4	mmu-miR-592	1	-4.3
Mouse	NM_172791	Pla2g3	mmu-miR-592	1	-4.29
Mouse	NM_205810	Mrgprb1	mmu-miR-592	1	-4.29
Mouse	NM_026162	Plxdc2	mmu-miR-592	1	-4.28
Mouse	NM_026054	2810474O19Rik	mmu-miR-592	1	-4.26
Mouse	NM_009298	Surf6	mmu-miR-592	1	-4.25
Mouse	NM_020001	Clec4n	mmu-miR-592	1	-4.25
Mouse	NM_144923	Blvrb	mmu-miR-592	1	-4.25
Mouse	NM_001013392	Rreb1	mmu-miR-592	1	-4.24
Mouse	NM_026067	Thex1	mmu-miR-592	1	-4.24
Mouse	NM_001004367	Cxxc4	mmu-miR-592	2	-4.23
Mouse	NM_001081333	Plekhg4	mmu-miR-592	1	-4.23
Mouse	NM_007392	Acta2	mmu-miR-592	1	-4.22
Mouse	NM_001085440	Smcr8	mmu-miR-592	1	-4.18
Mouse	NM_011990	Slc7a11	mmu-miR-592	1	-4.18
Mouse	NM_007958	Smarcad1	mmu-miR-592	1	-4.16
Mouse	NM_030732	Tbl1xr1	mmu-miR-592	1	-4.16
Mouse	NM_178666	E430004N04Rik	mmu-miR-592	1	-4.16
Mouse	NM_178051	Mterfd2	mmu-miR-592	1	-4.15
Mouse	NM_021391	Ppp1r1a	mmu-miR-592	1	-4.13
Mouse	NM_145575	Cald1	mmu-miR-592	1	-4.13
Mouse	NM_011905	Tlr2	mmu-miR-592	1	-4.12
Mouse	NM_198035	Zbtb39	mmu-miR-592	1	-4.11
Mouse	NM_011505	Stxbp4	mmu-miR-592	1	-4.1
Mouse	NM_021305	Sec61a2	mmu-miR-592	1	-4.1
Mouse	NM_011951	Mapk14	mmu-miR-592	1	-4.09
Mouse	NM_146042	Rnf144b	mmu-miR-592	1	-4.09
Mouse	NM_145962	Pank3	mmu-miR-592	1	-4.06
Mouse	NM_027970	1700023E05Rik	mmu-miR-592	1	-4.05
Mouse	NM_172514	Tmem71	mmu-miR-592	1	-4.04
Mouse	NM_026445	Sumf2	mmu-miR-592	1	-4.03
Mouse	NM_007902	Edn2	mmu-miR-592	1	-4.01
Mouse	NM_016963	Tmod3	mmu-miR-592	1	-4.01
Mouse	NM_172833	Malt1	mmu-miR-592	1	-4
Mouse	NM_146252	Tbc1d13	mmu-miR-592	1	-3.99
Mouse	NM_183201	Slfn5	mmu-miR-592	1	-3.99
Mouse	NM_172884	2900026A02Rik	mmu-miR-592	1	-3.98
Mouse	NM_001017426	Jmjd3	mmu-miR-592	1	-3.96
Mouse	NM_009180	St6galnac2	mmu-miR-592	1	-3.96
Mouse	NM_152229	Nr2e1	mmu-miR-592	2	-3.94
Mouse	NM_013489	Cd84	mmu-miR-592	1	-3.93
Mouse	NM_009919	Cnih	mmu-miR-592	1	-3.92
Mouse	NM_018747	Akap7	mmu-miR-592	1	-3.89
Mouse	NM_010683	Lamc1	mmu-miR-592	1	-3.88
Mouse	NM_025894	Psmd12	mmu-miR-592	1	-3.87
Mouse	NM_007699	Chrm4	mmu-miR-592	1	-3.86
Mouse	NM_011101	Prkca	mmu-miR-592	1	-3.86
Mouse	NM_177081	Ptpn7	mmu-miR-592	2	-3.86
Mouse	NM_177129	Cntn2	mmu-miR-592	1	-3.86
Mouse	NM_009547	Zfp161	mmu-miR-592	1	-3.82
Mouse	NM_175374	Mtrf1l	mmu-miR-592	1	-3.8
Mouse	NM_027326;NM_029931	Mllt3	mmu-miR-592	1	-3.77
Mouse	NM_001042503	Trim71	mmu-miR-592	1	-3.76
Mouse	NM_198301	BC052328	mmu-miR-592	1	-3.76
Mouse	NM_207264	BC052040	mmu-miR-592	1	-3.74
Mouse	NM_053159	Mrpl3	mmu-miR-592	1	-3.72
Mouse	NM_173418	Lrit2	mmu-miR-592	1	-3.72
Mouse	NM_026143;NM_027379	Mlstd2	mmu-miR-592	1	-3.71
Mouse	NM_028291	Pan3	mmu-miR-592	1	-3.69
Mouse	NM_001013778	BC068110	mmu-miR-592	2	-3.68
Mouse	NM_026120	2410127L17Rik	mmu-miR-592	1	-3.67
Mouse	NM_010336;NM_172989	Lpar1	mmu-miR-592	1	-3.66
Mouse	NM_172553	Alx1	mmu-miR-592	1	-3.66
Mouse	NM_183424	Qrfp	mmu-miR-592	1	-3.66
Mouse	NM_199032	Cep135	mmu-miR-592	1	-3.66
Mouse	NM_015790	Icosl	mmu-miR-592	1	-3.6
Mouse	NM_145475	Cerk	mmu-miR-592	1	-3.6
Mouse	NM_029758	D12Ertd553e	mmu-miR-592	1	-3.58
Mouse	NM_001080798;NM_133919	Aff1	mmu-miR-592	1	-3.57
Mouse	NM_029508	Pcgf5	mmu-miR-592	1	-3.57
Mouse	NM_175225	Tasp1	mmu-miR-592	1	-3.57
Mouse	NM_020621	P2ry4	mmu-miR-592	2	-3.55
Mouse	NM_001033157	5730507C01Rik	mmu-miR-592	1	-3.53
Mouse	NM_153592	Erlin2	mmu-miR-592	1	-3.53
Mouse	NM_009274	Srpk2	mmu-miR-592	1	-3.51
Mouse	NM_023045	Xpo7	mmu-miR-592	2	-3.51
Mouse	NM_024188	Oxct1	mmu-miR-592	1	-3.51
Mouse	NM_178111	Trp53inp2	mmu-miR-592	1	-3.48
Mouse	NM_001037221;NM_028966	Samd4	mmu-miR-592	1	-3.47
Mouse	NM_007389	Chrna1	mmu-miR-592	1	-3.47
Mouse	NM_144794	Tmem63a	mmu-miR-592	1	-3.46
Mouse	NM_001080550	Wfdc8	mmu-miR-592	1	-3.45
Mouse	NM_001081051	D130043K22Rik	mmu-miR-592	1	-3.43
Mouse	NM_001003920	Brsk1	mmu-miR-592	1	-3.41
Mouse	NM_008506	Mycl1	mmu-miR-592	1	-3.4
Mouse	NM_133741	Snrk	mmu-miR-592	1	-3.4
Mouse	NM_001081229	Tsc22d2	mmu-miR-592	1	-3.39
Mouse	NM_011892	Sgcg	mmu-miR-592	1	-3.39
Mouse	NM_194268	Onecut2	mmu-miR-592	1	-3.39
Mouse	NM_016858	Rab33b	mmu-miR-592	1	-3.38
Mouse	NM_016859	Bysl	mmu-miR-592	1	-3.38
Mouse	NM_146240	Rassf9	mmu-miR-592	1	-3.38
Mouse	NM_001033347	D430041D05Rik	mmu-miR-592	1	-3.36
Mouse	NM_009864	Cdh1	mmu-miR-592	1	-3.36
Mouse	NM_144842	Zmym5	mmu-miR-592	1	-3.36
Mouse	NM_001031772	Lin28b	mmu-miR-592	1	-3.35
Mouse	NM_178870	Hs3st3a1	mmu-miR-592	1	-3.35
Mouse	NM_015739	Gbx1	mmu-miR-592	1	-3.32
Mouse	NM_011040	Pax8	mmu-miR-592	1	-3.31
Mouse	NM_020010	Cyp51	mmu-miR-592	1	-3.31
Mouse	NM_183428	Epb4.1	mmu-miR-592	1	-3.3
Mouse	NM_001081256	Jmjd1b	mmu-miR-592	1	-3.29
Mouse	NM_011251;NM_029169	Rbm6	mmu-miR-592	1	-3.29
Mouse	NM_007923	Elk4	mmu-miR-592	1	-3.26
Mouse	NM_011374	St8sia1	mmu-miR-592	1	-3.24
Mouse	NM_177790	Zfp385c	mmu-miR-592	1	-3.24
Mouse	NM_001039055;NM_080463	Pofut1	mmu-miR-592	1	-3.23
Mouse	NM_213727	9430069J07Rik	mmu-miR-592	1	-3.22
Mouse	NM_008435	Kcns1	mmu-miR-592	1	-3.21
Mouse	NM_009185	Stil	mmu-miR-592	1	-3.2
Mouse	NM_001110204;NM_001110205;NM_007394	Acvr1	mmu-miR-592	1	-3.19
Mouse	NM_145148	Frmd4b	mmu-miR-592	1	-3.19
Mouse	NM_175247	Zfp28	mmu-miR-592	1	-3.18
Mouse	NM_019475	Olfr157	mmu-miR-592	1	-3.17
Mouse	NM_001013365	Osm	mmu-miR-592	1	-3.15
Mouse	NM_011703	Vipr1	mmu-miR-592	1	-3.15
Mouse	NM_023595	Dut	mmu-miR-592	1	-3.15
Mouse	NM_145471	Lrrc14	mmu-miR-592	1	-3.14
Mouse	NM_007701	Vsx2	mmu-miR-592	1	-3.13
Mouse	NM_007723	Cnga1	mmu-miR-592	1	-3.13
Mouse	NM_153098	Cd109	mmu-miR-592	1	-3.13
Mouse	NM_011585	Tia1	mmu-miR-592	1	-3.12
Mouse	NM_001029837;NM_008840	Pik3cd	mmu-miR-592	1	-3.08
Mouse	NM_001024474	Diras2	mmu-miR-592	1	-3.07
Mouse	NM_177578	A430090E18Rik	mmu-miR-592	1	-3.07
Mouse	NM_172653	Slc39a10	mmu-miR-592	1	-3.06
Mouse	NM_080443	Asb7	mmu-miR-592	1	-3.05
Mouse	NM_201519	Map4k5	mmu-miR-592	1	-3.05
Mouse	NM_009794	Capn2	mmu-miR-592	1	-3.04
Mouse	NM_177395	Map3k9	mmu-miR-592	1	-3.04
Mouse	NM_001048227;NM_001048228;NM_001048229;NM_026797	Dbndd2	mmu-miR-592	1	-3.03
Mouse	NM_172966	Sh3rf2	mmu-miR-592	1	-3.03
Mouse	NM_009367	Tgfb2	mmu-miR-592	1	-3.02
Mouse	NM_009916	Ccr4	mmu-miR-592	1	-3.02
Mouse	NM_001003717;NM_175489	Osbpl8	mmu-miR-592	1	-3
Mouse	NM_023403	Mesdc2	mmu-miR-592	1	-2.97
Mouse	NM_177716	AI836003	mmu-miR-592	1	-2.95
Mouse	NM_011675	Uck1	mmu-miR-592	1	-2.94
Mouse	NM_001114140;NM_013836	Tcf20	mmu-miR-592	1	-2.93
Mouse	NM_019815	Cldn18	mmu-miR-592	1	-2.93
Mouse	NM_053128	Pcdhb3	mmu-miR-592	1	-2.93
Mouse	NM_147049	Olfr658	mmu-miR-592	1	-2.92
Mouse	NM_001083341;NM_026037	Mboat2	mmu-miR-592	1	-2.91
Mouse	NM_001104529;NM_022320	Gpr35	mmu-miR-592	1	-2.91
Mouse	NM_177838	A230106N23Rik	mmu-miR-592	1	-2.91
Mouse	NM_198103	Exoc8	mmu-miR-592	1	-2.91
Mouse	NM_001038990;NM_001038991;NM_010498	Ids	mmu-miR-592	1	-2.9
Mouse	NM_010178	Fusip1	mmu-miR-592	1	-2.9
Mouse	NM_010363	Gstz1	mmu-miR-592	1	-2.9
Mouse	NM_026505	Bambi	mmu-miR-592	1	-2.9
Mouse	NM_177732	Slc35d1	mmu-miR-592	1	-2.9
Mouse	NM_133834	Hnrpf	mmu-miR-592	1	-2.89
Mouse	NM_011740	Ywhaz	mmu-miR-592	1	-2.88
Mouse	NM_018779	Pde3a	mmu-miR-592	1	-2.88
Mouse	NM_139145	Hlcs	mmu-miR-592	1	-2.88
Mouse	NM_023048	Asb4	mmu-miR-592	1	-2.85
Mouse	NM_177573	9930104L06Rik	mmu-miR-592	1	-2.85
Mouse	NM_029942	Prelid2	mmu-miR-592	1	-2.83
Mouse	NM_178774	Prr18	mmu-miR-592	1	-2.83
Mouse	NM_178719	Smcr7l	mmu-miR-592	1	-2.81
Mouse	NM_011595	Timp3	mmu-miR-592	1	-2.79
Mouse	NM_008737	Nrp1	mmu-miR-592	1	-2.76
Mouse	NM_139144	Ogt	mmu-miR-592	1	-2.76
Mouse	NM_001033215	AU017455	mmu-miR-592	1	-2.74
Mouse	NM_021371;NM_181045	Caln1	mmu-miR-592	1	-2.72
Mouse	NM_001033496	Zfp213	mmu-miR-592	1	-2.71
Mouse	NM_009963	Cry2	mmu-miR-592	1	-2.71
Mouse	NM_178256	Reps2	mmu-miR-592	1	-2.71
Mouse	NM_197940	Wipf2	mmu-miR-592	1	-2.71
Mouse	NM_010050	Dio2	mmu-miR-592	1	-2.69
Mouse	NM_024282	5830417C01Rik	mmu-miR-592	1	-2.69
Mouse	NM_031186	Ndst3	mmu-miR-592	1	-2.69
Mouse	NM_177616	4930562D19Rik	mmu-miR-592	1	-2.69
Mouse	NM_010414	Htt	mmu-miR-592	1	-2.68
Mouse	NM_019483	Smad9	mmu-miR-592	1	-2.68
Mouse	NM_010875	Ncam1	mmu-miR-592	1	-2.64
Mouse	NM_207246	Rasgrp3	mmu-miR-592	1	-2.63
Mouse	NM_134103	Il1rap	mmu-miR-592	2	-2.62
Mouse	NM_008424	Kcne1	mmu-miR-592	2	-2.59
Mouse	NM_011326	Scnn1g	mmu-miR-592	1	-2.59
Mouse	NM_177471	Ccdc69	mmu-miR-592	1	-2.59
Mouse	NM_001083312;NM_145545	Gbp6	mmu-miR-592	1	-2.57
Mouse	NM_026522	Chid1	mmu-miR-592	1	-2.56
Mouse	NM_001101507	Clec2l	mmu-miR-592	1	-2.55
Mouse	NM_013854	Abcf1	mmu-miR-592	1	-2.54
Mouse	NM_001113345;NM_001113346;NM_145596	Gatad2a	mmu-miR-592	1	-2.52
Mouse	NM_025299	Txnl4a	mmu-miR-592	1	-2.52
Mouse	NM_001003898;NM_001003899;NM_001008545;NM_001008546;NM_145556	Tardbp	mmu-miR-592	1	-2.51
Mouse	NM_172678	Acad9	mmu-miR-592	1	-2.49
Mouse	NM_172442	Dtx4	mmu-miR-592	1	-2.48
Mouse	NM_133218	Zfp704	mmu-miR-592	1	-2.46
Mouse	NM_029394	Snx24	mmu-miR-592	1	-2.42
Mouse	NM_011919	Ing1	mmu-miR-592	1	-2.38
Mouse	NM_133206	Znrf1	mmu-miR-592	1	-2.36
Mouse	NM_146698	Olfr1443	mmu-miR-592	1	-2.35
Mouse	NM_173745	Dusp18	mmu-miR-592	1	-2.34
Mouse	NM_007562	Bnc1	mmu-miR-592	1	-2.33
Mouse	NM_007949	Ercc2	mmu-miR-592	1	-2.33
Mouse	NM_001081395	Amotl1	mmu-miR-592	3	-2.29
Mouse	NM_010571	Irs3	mmu-miR-592	1	-2.29
Mouse	NM_001040026	Sco1	mmu-miR-592	1	-2.28
Mouse	NM_153580	Ccdc95	mmu-miR-592	1	-2.28
Mouse	NM_001024952	Rc3h1	mmu-miR-592	1	-2.26
Mouse	NM_145124	Mib2	mmu-miR-592	1	-2.21
Mouse	NM_172868	Palm2	mmu-miR-592	1	-2.2
Mouse	NM_020260	Cdgap	mmu-miR-592	1	-2.19
Mouse	NM_021719	Cldn15	mmu-miR-592	1	-2.19
Mouse	NM_181585	Pik3r3	mmu-miR-592	1	-2.18
Mouse	NM_027156	Ddx51	mmu-miR-592	1	-2.16
Mouse	NM_025480	Tmem128	mmu-miR-592	1	-2.15
Mouse	NM_001114611;NM_001114612;NM_001114613;NM_172440	Stxbp5l	mmu-miR-592	1	-2.14
Mouse	NM_178883	Scyl1bp1	mmu-miR-592	1	-2.14
Mouse	NM_031381	Tex13	mmu-miR-592	1	-2.11
Mouse	NM_009655	Alcam	mmu-miR-592	1	-2.1
Mouse	NM_026933	Triap1	mmu-miR-592	1	-2.1
Mouse	NM_183224	7530404M11Rik	mmu-miR-592	1	-2.08
Mouse	NM_008624	Mras	mmu-miR-592	1	-2.04
Mouse	NM_021416	9630031F12Rik	mmu-miR-592	1	-2.04
Mouse	NM_023850	Chst1	mmu-miR-592	2	-2.02
Mouse	NM_175473	Fras1	mmu-miR-592	1	-2.02
Mouse	NM_030014	Hook1	mmu-miR-592	1	-2
Mouse	NM_175130	Trpm4	mmu-miR-592	1	-2
Mouse	NM_009758	Bmpr1a	mmu-miR-592	1	-1.98
Mouse	NM_001081975	Mfap1b	mmu-miR-592	1	-1.97
Mouse	NM_026220	Mfap1a	mmu-miR-592	1	-1.97
Mouse	NM_175234	6230409E13Rik	mmu-miR-592	1	-1.97
Mouse	NM_008468	Kpna6	mmu-miR-592	1	-1.96
Mouse	NM_010049	Dhfr	mmu-miR-592	1	-1.96
Mouse	NM_001025594;NM_027947	Zbtb43	mmu-miR-592	1	-1.92
Mouse	NM_001033189	C77080	mmu-miR-592	1	-1.9
Mouse	NM_011936	Fto	mmu-miR-592	1	-1.89
Mouse	NM_022724	Suv39h2	mmu-miR-592	1	-1.89
Mouse	NM_172453	Pif1	mmu-miR-592	1	-1.86
Mouse	NM_007566	Birc6	mmu-miR-592	1	-1.84
Mouse	NM_145443	L2hgdh	mmu-miR-592	1	-1.84
Mouse	NM_025585	1700029F12Rik	mmu-miR-592	1	-1.82
Mouse	NM_175344	Tmem16f	mmu-miR-592	1	-1.8
Mouse	NM_010267	Gdap1	mmu-miR-592	1	-1.78
Mouse	NM_001081436;NM_001114609	A430093A21Rik	mmu-miR-592	1	-1.77
Mouse	NM_148948	Dicer1	mmu-miR-592	1	-1.76
Mouse	NM_026653	Rpa1	mmu-miR-592	1	-1.75
Mouse	NM_023311	Yipf5	mmu-miR-592	1	-1.72
Mouse	NM_146075	Lemd2	mmu-miR-592	1	-1.72
Mouse	NM_001033360	Gpr101	mmu-miR-592	1	-1.71
Mouse	NM_001038701;NM_008071	Gabrb3	mmu-miR-592	1	-1.71
Mouse	NM_028775	Cyp2s1	mmu-miR-592	1	-1.71
Mouse	NM_029945	Smpd4	mmu-miR-592	1	-1.67
Mouse	NM_024251	2010301N04Rik	mmu-miR-592	1	-1.63
Mouse	NM_133886	AU040320	mmu-miR-592	1	-1.61
Mouse	NM_001110208;NM_007434	Akt2	mmu-miR-592	1	-1.6
Mouse	NM_019959	C1qtnf1	mmu-miR-592	1	-1.6
Mouse	NM_009621	Adamts1	mmu-miR-592	1	-1.57
Mouse	NM_138744	Ssx2ip	mmu-miR-592	1	-1.53
Mouse	NM_001081277	Ak5	mmu-miR-592	1	-1.52
Mouse	NM_001044744;NM_008097	Gcdh	mmu-miR-592	1	-1.5
Mouse	NM_001033196	Znfx1	mmu-miR-592	1	-1.49
Mouse	NM_172668	Lrp4	mmu-miR-592	1	-1.49
Mouse	NM_008966	Ptgfr	mmu-miR-592	2	-1.45
Mouse	NM_021355	Fmod	mmu-miR-592	1	-1.44
Mouse	NM_198034	Sidt1	mmu-miR-592	1	-1.44
Mouse	NM_001033322	Gucy1a2	mmu-miR-592	1	-1.42
Mouse	NM_178610	Krr1	mmu-miR-592	1	-1.42
Mouse	NM_025885	Med19	mmu-miR-592	1	-1.33
Mouse	NM_170758	Cd300a	mmu-miR-592	1	-1.32
Mouse	NM_030708	Zfhx4	mmu-miR-592	1	-1.31
Mouse	NM_021430	Rilpl1	mmu-miR-592	1	-1.29
Mouse	NM_176850	Bptf	mmu-miR-592	1	-1.29
Mouse	NM_010917	Nid1	mmu-miR-592	1	-1.27
Mouse	NM_012055	Asns	mmu-miR-592	1	-1.27
Mouse	NM_053245	Aipl1	mmu-miR-592	1	-1.27
Mouse	NM_153102	Zfp352	mmu-miR-592	1	-1.27
Mouse	NM_178939	Pdrg1	mmu-miR-592	1	-1.27
Mouse	NM_008962	Ptgdr	mmu-miR-592	1	-1.26
Mouse	NM_023197	2310008H09Rik	mmu-miR-592	1	-1.26
Mouse	NM_144908	Galnt11	mmu-miR-592	1	-1.26
Mouse	NM_001039000	Kif5a	mmu-miR-592	1	-1.2
Mouse	NM_001081097	Grik3	mmu-miR-592	1	-1.2
Mouse	NM_177376	Myo3b	mmu-miR-592	1	-1.2
Mouse	NM_001001309	Itga8	mmu-miR-592	1	-1.18
Mouse	NM_001033263	Centg1	mmu-miR-592	1	-1.18
Mouse	NM_008256	Hmgcs2	mmu-miR-592	1	-1.16
Mouse	NM_020007	Mbnl1	mmu-miR-592	1	-1.16
Mouse	NM_178662	Atcay	mmu-miR-592	1	-1.16
Mouse	NM_008976	Ptpn14	mmu-miR-592	1	-1.14
Mouse	NM_176993	Mpzl3	mmu-miR-592	1	-1.14
Mouse	NM_177231;NM_178220	Arrb1	mmu-miR-592	1	-1.14
Mouse	NM_011762	Zfp59	mmu-miR-592	1	-1.13
Mouse	NM_001110499;NM_001110500;NM_007597	Canx	mmu-miR-592	1	-1.1
Mouse	NM_001085508	4930500O05Rik	mmu-miR-592	1	-1.07
Mouse	NM_134437	Il17rd	mmu-miR-592	1	-1.06
Mouse	NM_139134	Chodl	mmu-miR-592	1	-1.04
Mouse	NM_175215	Lysmd4	mmu-miR-592	1	-1.02
Mouse	NM_026689	0610009K11Rik	mmu-miR-592	1	-1.01
Mouse	NM_001122993;NM_033149	B3galt5	mmu-miR-592	1	-0.99
Mouse	NM_173185	Csnk1g1	mmu-miR-592	1	-0.99
Mouse	NM_010221	Fkbp10	mmu-miR-592	1	-0.96
Mouse	NM_178378	Iqcg	mmu-miR-592	1	-0.96
Mouse	NM_001083919	Xirp2	mmu-miR-592	1	-0.92
Mouse	NM_007395	Acvr1b	mmu-miR-592	1	-0.91
Mouse	NM_007914	Ehf	mmu-miR-592	1	-0.88
Mouse	NM_177052	Kif6	mmu-miR-592	1	-0.84
Mouse	NM_153552	Thoc1	mmu-miR-592	1	-0.83
Mouse	NM_001002267	Tmem158	mmu-miR-592	1	-0.82
Mouse	NM_153391	Wdr19	mmu-miR-592	1	-0.81
Mouse	NM_001033352	Klhl21	mmu-miR-592	1	-0.78
Mouse	NM_001045527	Hsf5	mmu-miR-592	1	-0.78
Mouse	NM_008937	Prox1	mmu-miR-592	1	-0.78
Mouse	NM_001110228;NM_001110229;NM_001110230;NM_001110231;NM_001110232;NM_010160	Cugbp2	mmu-miR-592	1	-0.76
Mouse	NM_145976	Tifab	mmu-miR-592	1	-0.76
Mouse	NM_008765	Orc2l	mmu-miR-592	1	-0.75
Mouse	NM_001109043;NM_009549	Zfp185	mmu-miR-592	1	-0.73
Mouse	NM_028243	Prcp	mmu-miR-592	1	-0.73
Mouse	NM_010453	Hoxa5	mmu-miR-592	1	-0.72
Mouse	NM_199018	Stard8	mmu-miR-592	1	-0.72
Mouse	NM_026698	Tmem129	mmu-miR-592	1	-0.7
Mouse	NM_178149	Pik3ip1	mmu-miR-592	1	-0.68
Mouse	NM_139292	Reep6	mmu-miR-592	1	-0.67
Mouse	NM_001042671;NM_028802	Prei4	mmu-miR-592	1	-0.64
Mouse	NM_183391	Tnfsf18	mmu-miR-592	1	-0.61
Mouse	NM_010595	Kcna1	mmu-miR-592	1	-0.6
Mouse	NM_001077359;NM_001077360;NM_019834	Git2	mmu-miR-592	1	-0.59
Mouse	NM_134116	Gpsm3	mmu-miR-592	1	-0.59
Mouse	NM_001110129	Ppih	mmu-miR-592	1	-0.58
Mouse	NM_010395	H2-T10	mmu-miR-592	1	-0.56
Mouse	NM_007416	Adra1b	mmu-miR-592	1	-0.54
Mouse	NM_178676	Entpd3	mmu-miR-592	1	-0.51
Mouse	NM_008363	Irak1	mmu-miR-592	1	-0.5
Mouse	NM_001033877	Adamts17	mmu-miR-592	1	-0.49
Mouse	NM_001085515	AI464131	mmu-miR-592	1	-0.48
Mouse	NM_172583	Tmem63c	mmu-miR-592	1	-0.45
Mouse	NM_001013758	BC072620	mmu-miR-592	1	-0.42
Mouse	NM_172850	Ankmy1	mmu-miR-592	1	-0.42
Mouse	NM_009239	Sp4	mmu-miR-592	1	-0.41
Mouse	NM_177628	BC065085	mmu-miR-592	1	-0.41
Mouse	NM_001080927;NM_001080928;NM_009035	Rbpj	mmu-miR-592	1	-0.4
Mouse	NM_001029988	Fat2	mmu-miR-592	1	-0.39
Mouse	NM_010397;NM_010399	H2-T22	mmu-miR-592	1	-0.39
Mouse	NM_028017	Napg	mmu-miR-592	1	-0.39
Mouse	NM_009557	Zfp46	mmu-miR-592	1	-0.38
Mouse	NM_010262	Gbx2	mmu-miR-592	1	-0.37
Mouse	NM_011838	Lynx1	mmu-miR-592	1	-0.35
Mouse	NM_019649	Clptm1	mmu-miR-592	1	-0.35
Mouse	NM_011401	Slc2a3	mmu-miR-592	1	-0.33
Mouse	NM_145998	Hmx2	mmu-miR-592	1	-0.33
Mouse	NM_001110218	Ppm1h	mmu-miR-592	1	-0.3
Mouse	NM_023750	Zfp84	mmu-miR-592	1	-0.3
Mouse	NM_011074	Pftk1	mmu-miR-592	1	-0.26
Mouse	NM_022993	Lrp10	mmu-miR-592	1	-0.24
Mouse	NM_028101	2610003J06Rik	mmu-miR-592	1	-0.19
Mouse	NM_175009	Eny2	mmu-miR-592	1	-0.19
Mouse	NM_177879	Sdk1	mmu-miR-592	1	-0.17
Mouse	NM_001081288	Taf2	mmu-miR-592	1	-0.14
Mouse	NM_027902	Tmprss6	mmu-miR-592	1	-0.13
Mouse	NM_145151	Crebzf	mmu-miR-592	1	-0.11
Mouse	NM_177782	BC067047	mmu-miR-592	1	-0.1
Mouse	NM_029763	Polr3f	mmu-miR-592	1	-0.079
Mouse	NM_001081499	Tbc1d8b	mmu-miR-592	1	-0.052
Mouse	NM_010735	Lta	mmu-miR-592	1	-0.05
Mouse	NM_080453;NM_172797	Mmp28	mmu-miR-592	1	-0.042
Mouse	NM_010814	Mog	mmu-miR-592	1	-0.039
Mouse	NM_007824	Cyp7a1	mmu-miR-592	1	-0.0091
Mouse	NM_013931	Mapk8ip3	mmu-miR-592	1	-0.0062
Mouse	NM_007413	Adora2b	mmu-miR-592	1	0.032
Mouse	NM_177060	9930039A11Rik	mmu-miR-592	1	0.073
Mouse	NM_026066	Cmtm5	mmu-miR-592	1	0.09
Mouse	NM_001002005	Panx2	mmu-miR-592	1	0.11
Mouse	NM_172117	Entpd6	mmu-miR-592	1	0.12
Mouse	NM_012049	Nit1	mmu-miR-592	1	0.13
Mouse	NM_001113564;NM_001113565;NM_001113566;NM_025814	Serbp1	mmu-miR-592	1	0.14
Mouse	NM_020252	Nrxn1	mmu-miR-592	1	0.15
Mouse	NM_026743	Tspan11	mmu-miR-592	1	0.17
Mouse	NM_010332	Ednra	mmu-miR-592	1	0.21
Mouse	NM_001007570	Slc25a42	mmu-miR-592	1	0.27
Mouse	NM_001011874	Xkr4	mmu-miR-592	1	0.27
Mouse	NM_009809	Casp14	mmu-miR-592	1	0.27
Mouse	NM_001015039	Zfyve28	mmu-miR-592	1	0.28
Mouse	NM_026917	Zdhhc3	mmu-miR-592	1	0.28
Mouse	NM_020625	Zbtb22	mmu-miR-592	1	0.29
Mouse	NM_181415	Atrnl1	mmu-miR-592	1	0.35
Mouse	NM_001010833	Mdc1	mmu-miR-592	1	0.39
Mouse	NM_008029	Flt4	mmu-miR-592	1	0.39
Mouse	NM_172450	4930539E08Rik	mmu-miR-592	1	0.4
Mouse	NM_183028	Pcmtd1	mmu-miR-592	1	0.4
Mouse	NM_019459	Nphs1	mmu-miR-592	1	0.42
Mouse	NM_177460	Parp16	mmu-miR-592	1	0.42
Mouse	NM_001039653	Lhx3	mmu-miR-592	2	0.43
Mouse	NM_001109873;NM_009824;NM_177289	Cbfa2t3	mmu-miR-592	1	0.43
Mouse	NM_009177	St3gal1	mmu-miR-592	1	0.46
Mouse	NM_028788	1300002K09Rik	mmu-miR-592	1	0.48
Mouse	NM_031202	Tyrp1	mmu-miR-592	1	0.49
Mouse	NM_030719	Gats	mmu-miR-592	1	0.51
Mouse	NM_009459	Ube2h	mmu-miR-592	1	0.53
Mouse	NM_177096	B430203M17Rik	mmu-miR-592	1	0.58
Mouse	NM_009178	St3gal4	mmu-miR-592	1	0.59
Mouse	NM_001081453	Nin	mmu-miR-592	1	0.6
Mouse	NM_013749	Tnfrsf12a	mmu-miR-592	1	0.6
Mouse	NM_170669	Rps15a	mmu-miR-592	1	0.6
Mouse	NM_008140	Gnat1	mmu-miR-592	1	0.61
Mouse	NM_009397	Tnfaip3	mmu-miR-592	1	0.61
Mouse	NM_172530	She	mmu-miR-592	1	0.61
Mouse	NM_133626	Rrbp1	mmu-miR-592	1	0.63
Mouse	NM_008370	Il5ra	mmu-miR-592	1	0.65
Mouse	NM_026647	Zdhhc21	mmu-miR-592	1	0.65
Mouse	NM_009914	Ccr3	mmu-miR-592	1	0.7
Mouse	NM_010736	Ltbr	mmu-miR-592	1	0.7
Mouse	NM_009697;NM_183261	Nr2f2	mmu-miR-592	1	0.72
Mouse	NM_016690	Hnrpdl	mmu-miR-592	1	0.72
Mouse	NM_001001986	8430427H17Rik	mmu-miR-592	1	0.75
Mouse	NM_012017	Zfp346	mmu-miR-592	1	0.8
Mouse	NM_029007	AW125753	mmu-miR-592	1	0.82
Mouse	NM_146017	Gabrp	mmu-miR-592	1	0.85
Mouse	NM_178922	Hic2	mmu-miR-592	1	0.86
Mouse	NM_001017525;NM_028709	Btbd11	mmu-miR-592	1	0.91
Mouse	NM_001110783;NM_031158	Ank1	mmu-miR-592	1	0.93
Mouse	NM_001039039	Kctd21	mmu-miR-592	1	0.96
Mouse	NM_010700	Ldlr	mmu-miR-592	1	0.96
Mouse	NM_011640	Trp53	mmu-miR-592	1	0.97
Mouse	NM_024467	Zfp319	mmu-miR-592	1	0.97
Mouse	NM_001085549	OTTMUSG00000008561	mmu-miR-592	1	1.04
Mouse	NM_177351	C630028N24Rik	mmu-miR-592	1	1.14
Mouse	NM_080850	Pask	mmu-miR-592	1	1.15
Mouse	NM_001029850;NM_001083320;NM_010367	Magi1	mmu-miR-592	2	1.18
Mouse	NM_010485	Elavl1	mmu-miR-592	1	1.19
Mouse	NM_008704	Nme1	mmu-miR-592	1	1.24
Mouse	NM_173371	H6pd	mmu-miR-592	1	1.25
Mouse	NM_001081016	Zc3h7b	mmu-miR-592	1	1.28
Mouse	NM_009309	T	mmu-miR-592	1	1.28
Mouse	NM_025617	2210012G02Rik	mmu-miR-592	1	1.32
Mouse	NM_026218	Fgfr1op2	mmu-miR-592	1	1.32
Mouse	NM_001034885	Pnpla1	mmu-miR-592	1	1.39
Mouse	NM_025296	Ciao1	mmu-miR-592	1	1.44
Mouse	NM_029107	4930417G10Rik	mmu-miR-592	1	1.44
Mouse	NM_029983	Sla2	mmu-miR-592	1	1.44
Mouse	NM_010799	Minpp1	mmu-miR-592	1	1.48
Mouse	NM_001113392;NM_001113393;NM_001113394	Cd247	mmu-miR-592	1	1.49
Mouse	NM_001101506	EG381582	mmu-miR-592	1	1.5
Mouse	NM_009667	Ampd3	mmu-miR-592	1	1.5
Mouse	NM_028940	Rlbp1l1	mmu-miR-592	1	1.54
Mouse	NM_175631	Cbln4	mmu-miR-592	1	1.55
Mouse	NM_177828	4933429F08Rik	mmu-miR-592	1	1.66
Mouse	NM_026878	Rasl11b	mmu-miR-592	1	1.67
Mouse	NM_033562	Derl2	mmu-miR-592	1	1.67
Mouse	NM_178218	Hist3h2a	mmu-miR-592	1	1.73
Mouse	NM_022416	Stk32b	mmu-miR-592	1	1.91
Mouse	NM_178309	Brip1	mmu-miR-592	1	1.91
Mouse	NM_181071	Tanc2	mmu-miR-592	1	1.91
Mouse	NM_024452	Luzp1	mmu-miR-592	1	1.95
Mouse	NM_018807	Plagl2	mmu-miR-592	1	1.96
Mouse	NM_015761	Dos	mmu-miR-592	1	1.97
Mouse	NM_010597	Kcnab1	mmu-miR-592	1	1.99
Mouse	NM_028922	Ppapdc2	mmu-miR-592	1	1.99
Mouse	NM_173363;NM_178041	Eif5	mmu-miR-592	1	2.07
Mouse	NM_183096	Ttc29	mmu-miR-592	1	2.14
Mouse	NM_001114096;NM_001114097;NM_198160	Smarcc2	mmu-miR-592	1	2.19
Mouse	NM_016769	Smad3	mmu-miR-592	1	2.19
Mouse	NM_027423	Polr3b	mmu-miR-592	1	2.19
Mouse	NM_011316	Saa4	mmu-miR-592	1	2.41
Mouse	NM_008541	Smad5	mmu-miR-592	1	2.42
Mouse	NM_009647	Ak3l1	mmu-miR-592	1	2.46
Mouse	NM_029629	Fahd2a	mmu-miR-592	1	2.51
Mouse	NM_133810	Stk17b	mmu-miR-592	1	2.51
Mouse	NM_199306	Wdtc1	mmu-miR-592	1	2.53
Mouse	NM_016888	B3gnt2	mmu-miR-592	1	2.58
Mouse	NM_182807	AI851790	mmu-miR-592	1	2.6
Mouse	NM_001033636;NM_029525	Depdc2	mmu-miR-592	1	2.61
Mouse	NM_028306	Hspa12b	mmu-miR-592	1	2.63
Mouse	NM_009038	Rcvrn	mmu-miR-592	1	2.73
Mouse	NM_028680	Ift57	mmu-miR-592	1	2.75
Mouse	NM_010716	Lig3	mmu-miR-592	1	2.78
Mouse	NM_021382	Tacr3	mmu-miR-592	1	2.78
Mouse	NM_175562	Rab39	mmu-miR-592	1	2.88
Mouse	NM_010317	Gng4	mmu-miR-592	1	2.96
Mouse	NM_001001492	Lca5l	mmu-miR-592	1	2.98
Mouse	NM_133807	Lrrc59	mmu-miR-592	1	2.99
Mouse	NM_147176;NM_152134	Homer1	mmu-miR-592	1	3
Mouse	NM_010487	Elavl3	mmu-miR-592	1	3.06
Mouse	NM_207668	Acpp	mmu-miR-592	1	3.06
Mouse	NM_053135	Pcdhb10	mmu-miR-592	1	3.14
Mouse	NM_019444	Ramp2	mmu-miR-592	1	3.15
Mouse	NM_026523	Nmb	mmu-miR-592	1	3.16
Mouse	NM_027880	Telo2	mmu-miR-592	1	3.17
Mouse	NM_001103177;NM_001103178;NM_178688	Ablim1	mmu-miR-592	1	3.21
Mouse	NM_175467	Sptlc3	mmu-miR-592	1	3.21
Mouse	NM_027560	Arrdc2	mmu-miR-592	1	3.41
Mouse	NM_011012	Oprl1	mmu-miR-592	1	3.43
Mouse	NM_001013757	Gm467	mmu-miR-592	1	3.45
Mouse	NM_030152	Nol3	mmu-miR-592	1	3.67
Mouse	NM_029352	Dusp9	mmu-miR-592	1	3.76
Mouse	NM_001038609;NM_010838	Mapt	mmu-miR-592	1	3.79
Mouse	NM_001005341	Ypel2	mmu-miR-592	1	3.82
Mouse	NM_029705	Atxn3	mmu-miR-592	1	3.85
Mouse	NM_001039181;NM_008728	Npr3	mmu-miR-592	1	3.91
Mouse	NM_001029934	Usp32	mmu-miR-592	1	3.93
Mouse	NM_153105	Cldn19	mmu-miR-592	1	4
Mouse	NM_009011	Rad23b	mmu-miR-592	1	4.17
Mouse	NM_201407	Dennd4b	mmu-miR-592	1	4.17
Mouse	NM_172513	D1Ertd53e	mmu-miR-592	1	4.28
Mouse	NM_007839	Dhx15	mmu-miR-592	1	4.36
Mouse	NM_001081067	A1bg	mmu-miR-592	1	4.5
Mouse	NM_013924	Abt1	mmu-miR-592	1	4.68
Mouse	NM_026367	Gpatch2	mmu-miR-592	1	4.87
Mouse	NM_010350	Grin2c	mmu-miR-592	1	5.08
Mouse	NM_008217	Has3	mmu-miR-592	1	5.16
Mouse	NM_177854	6030405A18Rik	mmu-miR-592	1	5.34
Mouse	NM_001034863	Tmem136	mmu-miR-592	1	5.39
Mouse	NM_001102468;NM_138304	Calml4	mmu-miR-592	1	5.62
Mouse	NM_011902	Tekt2	mmu-miR-592	1	5.66
Mouse	NM_054093	Ube3b	mmu-miR-592	1	5.85
Mouse	NM_008056	Fzd6	mmu-miR-592	1	5.89
Mouse	NM_028732	4632428N05Rik	mmu-miR-592	1	5.89
Mouse	NM_011898	Spry4	mmu-miR-592	1	5.93
Mouse	NM_172705	Phf13	mmu-miR-592	1	5.94
Mouse	NM_008771	P2rx1	mmu-miR-592	1	6.2
Mouse	NM_145138	Nek9	mmu-miR-592	1	6.33
Mouse	NM_029519	Rap2a	mmu-miR-592	1	6.34
Mouse	NM_008967	Ptgir	mmu-miR-592	1	6.38
Mouse	NM_133681	Tspan1	mmu-miR-592	1	6.5
Mouse	NM_001122895;NM_008668	Nab2	mmu-miR-592	1	6.62
Mouse	NM_007678	Cebpa	mmu-miR-592	1	6.68
Mouse	NM_019875	Abcb9	mmu-miR-592	1	6.69
Mouse	NM_011979	Vnn3	mmu-miR-592	1	6.81
Mouse	NM_175310	Pds5b	mmu-miR-592	1	8.15
Mouse	NM_021383	Rqcd1	mmu-miR-592	1	8.53
Mouse	NM_008519	Ltb4r1	mmu-miR-592	1	8.57
Mouse	NM_008427	Kcnj4	mmu-miR-592	1	9.3
Mouse	NM_133216	Xpnpep1	mmu-miR-592	1	10.72
Mouse	NM_001039472	Kif21b	mmu-miR-592	1	19.42
